# Supplementary material for: Structural basis of RNAPII transcription on the nucleosome containing histone variant H2A.B
Source: EMBO J. 2025 May 30;44(14):4065–87. doi: 10.1038/s44318-025-00473-6 (PMC12264295; doi:10.1038/s44318-025-00473-6)
Supplement: Supplementary file 3 — Source data Fig. 1 [file 44318_2025_473_MOESM3_ESM.zip]

Archive with 14 entries (11 files):
- SD_FIgure 1/
- __MACOSX/._SD_FIgure 1
- SD_FIgure 1/.DS_Store
- __MACOSX/SD_FIgure 1/._.DS_Store
- SD_FIgure 1/1D/
- __MACOSX/SD_FIgure 1/._1D
- SD_FIgure 1/1C/
- __MACOSX/SD_FIgure 1/._1C
- SD_FIgure 1/1D/.DS_Store
- __MACOSX/SD_FIgure 1/1D/._.DS_Store
- SD_FIgure 1/1D/240325 H2A.B nucleosome transcription assay band quant.xlsx
- __MACOSX/SD_FIgure 1/1D/._240325 H2A.B nucleosome transcription assay band quant.xlsx
- SD_FIgure 1/1C/231108_H2ABnuc_retake_A=n1_B=n22_C=n3-[Cy5]-C_8bit_note_cropped.tif
- __MACOSX/SD_FIgure 1/1C/._231108_H2ABnuc_retake_A=n1_B=n22_C=n3-[Cy5]-C_8bit_note_cropped.tif
