# Supplementary material for: Structural basis of RNAPII transcription on the nucleosome containing histone variant H2A.B
Source: EMBO J. 2025 May 30;44(14):4065–87. doi: 10.1038/s44318-025-00473-6 (PMC12264295; doi:10.1038/s44318-025-00473-6)
Supplement: Supplementary file 3 — Source data Fig. 1 [file 44318_2025_473_MOESM3_ESM.zip › SD_FIgure 1/1D/240325 H2A.B nucleosome transcription assay band quant.xlsx]

## Sheet: Cano vs H2A.B
		n=1	Fig1C:231108_H2Abnuc_retake_A=n1_B=n22_C=n3-[Cy5]-C_8bit_note.tif
		n=2	FigEV2A: 231108_H2Abnuc_retake_A=n1_B=n22_C=n3-[Cy5]-A_8bit_note.tif
		n=3	FigEV2B: 231108_H2Abnuc_retake_A=n1_B=n22_C=n3-[Cy5]-B_8bit_note.tif
	run off transcript
	raw data
	Time	samples	n=1	n=2	n=3	average	SD
	4min	dsDNA	105178	153962	120856	126665	20335.2
		H2A nuc.	10032	15728.8	9940.56	11900.4	2707.29
		H2A.B nuc.	62339.9	44890.7	73524.9	60251.8	11782.8
	Normalized
	Time	samples	n=1	n=2	n=3	average	SD
	4min	H2A nuc.	1	1	1	1	0
		H2A.B nuc.	6.2141	2.85405	7.39646	5.49	1.92416
	SHL5stop band
	raw data
	Time	samples	n=1	n=2	n=3	average	SD
	4min	dsDNA	1472	1497	2732.38	1900.46	588.345
		H2A nuc.	36138.2	40793.9	46738.1	41223.4	4338.01
		H2A.B nuc.	7955.72	4215.56	8372.62	6847.97	1869.16
	Normalized
	Time	samples	n=1	n=2	n=3	average	SD
	4min	H2A nuc.	1	1	1	1	0
		H2A.B nuc.	0.220147	0.103338	0.179139	0.17	0.0483871
