# Supplementary material for: Structural basis of RNAPII transcription on the nucleosome containing histone variant H2A.B
Source: EMBO J. 2025 May 30;44(14):4065–87. doi: 10.1038/s44318-025-00473-6 (PMC12264295; doi:10.1038/s44318-025-00473-6)
Supplement: Supplementary file 4 — Source data Fig. 4 [file 44318_2025_473_MOESM4_ESM.zip]

Archive with 14 entries (11 files):
- SD_Figure 4/
- __MACOSX/._SD_Figure 4
- SD_Figure 4/.DS_Store
- __MACOSX/SD_Figure 4/._.DS_Store
- SD_Figure 4/4C/
- __MACOSX/SD_Figure 4/._4C
- SD_Figure 4/4D/
- __MACOSX/SD_Figure 4/._4D
- SD_Figure 4/4C/.DS_Store
- __MACOSX/SD_Figure 4/4C/._.DS_Store
- SD_Figure 4/4C/250207_H2AB_transcriptionassay_n2-[Cy5]-A_note_8bit_cropped.tif
- __MACOSX/SD_Figure 4/4C/._250207_H2AB_transcriptionassay_n2-[Cy5]-A_note_8bit_cropped.tif
- SD_Figure 4/4D/250308_H2AB_transcription_cano_H2A.B_102114_98129_Alldata.xlsx
- __MACOSX/SD_Figure 4/4D/._250308_H2AB_transcription_cano_H2A.B_102114_98129_Alldata.xlsx
