# Supplementary material for: Structural basis of RNAPII transcription on the nucleosome containing histone variant H2A.B
Source: EMBO J. 2025 May 30;44(14):4065–87. doi: 10.1038/s44318-025-00473-6 (PMC12264295; doi:10.1038/s44318-025-00473-6)
Supplement: Supplementary file 4 — Source data Fig. 4 [file 44318_2025_473_MOESM4_ESM.zip › SD_Figure 4/4D/250308_H2AB_transcription_cano_H2A.B_102114_98129_Alldata.xlsx]

## Sheet: H2A Cter data
	Fig. EV2D: 250206_H2AB_transcriptionassay_n1-[Cy5]-A_note_8bit.tif (n=1)
	Fig. 4C: 250207_H2AB_transcriptionassay_n2-[Cy5]-A_note_8bit.tif (n=2)
	Fig. EV2C: 250207_H2AB_transcriptionassay_n3-[Cy5]-A_note_8bit.tif (n=3)
	SHL5stop
	raw data
	Time	samples	n1	n2	n3	Average	SD
	4℃, 4 min	H2A nuc.	121697	54428.9	78440.9	84855.6	27834.2
		H2A.B nuc.	30709.9	7330	2642	13560.6	12276.5
		H2A(H2A.B102-114) nuc.	29233.6	30596	29139.8	29656.5	665.468
		H2A.B(H2A98-129) nuc.	16483	11253.1	10241.8	12659.3	2735.09
	Normalized
	Time	samples	n1	n2	n3	Average	SD
	4℃, 4 min	H2A nuc.	1	1	1	1	0
		H2A.B nuc.	0.25	0.13	0.03	0.14	0.089
		H2A(H2A.B102-114) nuc.	0.24	0.56	0.37	0.39	0.132
		H2A.B(H2A98-129) nuc.	0.14	0.21	0.13	0.16	0.034
	Run-Off
	raw data
	Time	samples	n1	n2	n3	Average	SD
		H2A nuc.	23783.4	8516.82	13237.9	15179.4	6481.96
		H2A.B nuc.	105064	40830.9	124038	89977.5	35604.7
		H2A(H2A.B102-114) nuc.	41023.4	61071	47455	49849.8	8357.72
		H2A.B(H2A98-129) nuc.	91565.4	59281.7	127469	92771.9	27850.3
	normalized
	Time	samples	n1	n2	n3	Average	SD
		H2A nuc.	1	1	1	1	0
		H2A.B nuc.	4.42	4.79	9.37	6.19	2.25
		H2A(H2A.B102-114) nuc.	1.72	7.17	3.58	4.16	2.26
		H2A.B(H2A98-129) nuc.	3.85	6.96	9.63	6.81	2.36
							A

## Sheet: Sheet2
	0 min.	dsDNA	ProK 2 uL		0 min.	dsDNA	ProK 2 uL
		H2A	sample 4 uL			H2A	sample 4 uL
		H2A.Z	↓			H2A.B	↓
		H2A.B	roomtemp 10 min.			H2A Cter	roomtemp 10 min.
	3 min.	dsDNA	↓		3 min.	dsDNA	↓
		H2A	HiDi 24 uL			H2A	HiDi 24 uL
		H2A.Z	↓			H2A.B	↓
		H2A.B	heat 3 min.			H2A Cter	heat 3 min.
	4 min.	dsDNA	↓		4 min.	dsDNA	↓
		H2A	apply 10uL			H2A	apply 10uL
		H2A.Z				H2A.B
		H2A.B				H2A Cter
	0 min.	dsDNA	ProK 2 uL		0 min.	dsDNA	ProK 2 uL
		H2A	sample 4 uL			H2A	sample 4 uL
		H2A.Z	↓			H2A.B	↓
		H2A.B	roomtemp 10 min.			H2A Cter	roomtemp 10 min.
	3 min.	dsDNA	↓		3 min.	dsDNA	↓
		H2A	HiDi 24 uL			H2A	HiDi 24 uL
		H2A.Z	↓			H2A.B	↓
		H2A.B	heat 3 min.			H2A Cter	heat 3 min.
	4 min.	dsDNA	↓		4 min.	dsDNA	↓
		H2A	apply 10uL			H2A	apply 10uL
		H2A.Z				H2A.B
		H2A.B				H2A Cter
