# Supplementary material for: Structural basis of RNAPII transcription on the nucleosome containing histone variant H2A.B
Source: EMBO J. 2025 May 30;44(14):4065–87. doi: 10.1038/s44318-025-00473-6 (PMC12264295; doi:10.1038/s44318-025-00473-6)
Supplement: Supplementary file 5 — Appendix Figure Source Data [file 44318_2025_473_MOESM5_ESM.zip]

Archive with 22 entries (17 files):
- SD_Appendix Fig/
- __MACOSX/._SD_Appendix Fig
- SD_Appendix Fig/.DS_Store
- __MACOSX/SD_Appendix Fig/._.DS_Store
- SD_Appendix Fig/S2A/
- __MACOSX/SD_Appendix Fig/._S2A
- SD_Appendix Fig/S7B/
- __MACOSX/SD_Appendix Fig/._S7B
- SD_Appendix Fig/S7A/
- __MACOSX/SD_Appendix Fig/._S7A
- SD_Appendix Fig/S2B/
- __MACOSX/SD_Appendix Fig/._S2B
- SD_Appendix Fig/S2A/FigS2A_231108_H2Abnuc_retake_A=n1_B=n22_C=n3-[Cy5]-A_8bit_note_cropped.tif
- __MACOSX/SD_Appendix Fig/S2A/._FigS2A_231108_H2Abnuc_retake_A=n1_B=n22_C=n3-[Cy5]-A_8bit_note_cropped.tif
- SD_Appendix Fig/S2A/.DS_Store
- __MACOSX/SD_Appendix Fig/S2A/._.DS_Store
- SD_Appendix Fig/S7B/250206_H2AB_transcriptionassay_n1-[Cy5]-A_note_8bit_cropped.tif
- __MACOSX/SD_Appendix Fig/S7B/._250206_H2AB_transcriptionassay_n1-[Cy5]-A_note_8bit_cropped.tif
- SD_Appendix Fig/S7A/250207_H2AB_transcriptionassay_n3-[Cy5]-A_note_8bit_cropped.tif
- __MACOSX/SD_Appendix Fig/S7A/._250207_H2AB_transcriptionassay_n3-[Cy5]-A_note_8bit_cropped.tif
- SD_Appendix Fig/S2B/FigS2B_231108_H2Abnuc_retake_A=n1_B=n22_C=n3-[Cy5]-B_8bit_note_cropped.tif
- __MACOSX/SD_Appendix Fig/S2B/._FigS2B_231108_H2Abnuc_retake_A=n1_B=n22_C=n3-[Cy5]-B_8bit_note_cropped.tif
